# Supplementary material for: Foundation model-driven distributed learning for enhanced retinal age prediction
Source: J Am Med Inform Assoc. 2024 Sep 3;31(11):2550–9. doi: 10.1093/jamia/ocae220 (PMC11491655; doi:10.1093/jamia/ocae220)
Supplement: ocae220_Supplementary_Data [file ocae220_supplementary_data.zip]

Archive with 5 entries (4 files):
- ocae220_Supplementary_Data/
- ocae220_Supplementary_Data/Supp Table 1.pdf
- ocae220_Supplementary_Data/Supp Table 2.pdf
- ocae220_Supplementary_Data/Supp Table 3.pdf
- ocae220_Supplementary_Data/Supp Table 4.pdf
